# Supplementary material for: Insights into Immune Exhaustion in Chronic Hepatitis B: A Review of Checkpoint Receptor Expression
Source: Pharmaceuticals (Basel). 2024 Jul 21;17(7):964. doi: 10.3390/ph17070964 (PMC11279883; doi:10.3390/ph17070964)
Supplement: Supplementary file 1 [file pharmaceuticals-17-00964-s001.zip]

Archive with 1 entries (1 files):
- pharmaceuticals-3097347-supplementary.pdf
